# Supplementary material for: Supramolecular Detoxification Approach of Endotoxin Through Host–Guest Complexation by a Giant Macrocycle
Source: Molecules. 2025 Jul 30;30(15):3188. doi: 10.3390/molecules30153188 (PMC12348354; doi:10.3390/molecules30153188)
Supplement: Supplementary file 1 [file molecules-30-03188-s001.zip]

Archive with 1 entries (1 files):
- molecules-3782260-supplementary.pdf
